# Supplementary material for: Analysis of the Physical Characteristics of an Anhydrous Vehicle for Compounded Pediatric Oral Liquids
Source: Pharmaceutics. 2023 Nov 20;15(11):2642. doi: 10.3390/pharmaceutics15112642 (PMC10674891; doi:10.3390/pharmaceutics15112642)
Supplement: Supplementary file 1 [file pharmaceutics-15-02642-s001.zip]

Archive with 1 entries (1 files):
- pharmaceutics-2614755-supplementary.pdf
